# Supplementary material for: How do phytophagous insects affect phyllosphere fungi? Tracking fungi from milkweed to monarch caterpillar frass reveals communities dominated by fungal yeast
Source: Environ Microbiol Rep. 2024 May 13;16(3):e13213. doi: 10.1111/1758-2229.13213 (PMC11089944; doi:10.1111/1758-2229.13213)
Supplement: Supplementary file 2 — APPENDIX S2. R script for dada pipeline. [file EMI4-16-e13213-s004.Rmd]

---
title: "Monarch"
author: "Mari Irving"
date: "2/2/2021"
output: html_document
---

```{r setup, include=FALSE}
knitr::opts_chunk$set(echo = TRUE)
library(tibble)
library(tidyverse)
```

```{r}
library(dada2); packageVersion("dada2")
#library(ShortRead)

#if (!requireNamespace("BiocManager", quietly = TRUE))
   #install.packages("BiocManager")
## Or you can use earlier versions of Biocondcutor, e.g. if you have a pre-3.6 version of R
#BiocManager::install("additional_missing_package_1", version = "3.10")
library(ShortRead)

path <- "/Users/mari/downloads/monarchdata/monarch_fastq"
```

```{r}
list.files(path)
```

```{r}
fnFs <- sort(list.files(path, pattern = "_R1_001.fastq", full.names = TRUE))
fnRs <- sort(list.files(path, pattern = "_R2_001.fastq", full.names = TRUE))

FWD <- "CTHGGTCATTTAGAGGAASTAA"
REV <- "CTRYGTTCTTCATCGDT"

allOrients <- function(primer) {
    # Create all orientations of the input sequence
    require(Biostrings)
    dna <- DNAString(primer)  # The Biostrings works w/ DNAString objects rather than character vectors
    orients <- c(Forward = dna, Complement = complement(dna), Reverse = reverse(dna), 
        RevComp = reverseComplement(dna))
    return(sapply(orients, toString))  # Convert back to character vector
}
FWD.orients <- allOrients(FWD)
REV.orients <- allOrients(REV)
FWD.orients

fnFs.filtN <- file.path(path, "filtN", basename(fnFs)) # Put N-filterd files in filtN/ subdirectory
fnRs.filtN <- file.path(path, "filtN", basename(fnRs))
filterAndTrim(fnFs, fnFs.filtN, fnRs, fnRs.filtN, maxN = 0, multithread = TRUE, compress=FALSE)

primerHits <- function(primer, fn) {
    # Counts number of reads in which the primer is found
    nhits <- vcountPattern(primer, sread(readFastq(fn)), fixed = FALSE)
    return(sum(nhits > 0))
}
rbind(FWD.ForwardReads = sapply(FWD.orients, primerHits, fn = fnFs.filtN[[1]]), 
    FWD.ReverseReads = sapply(FWD.orients, primerHits, fn = fnRs.filtN[[1]]), 
    REV.ForwardReads = sapply(REV.orients, primerHits, fn = fnFs.filtN[[1]]), 
    REV.ReverseReads = sapply(REV.orients, primerHits, fn = fnRs.filtN[[1]]))
```

```{r}
cutadapt <-  "/Users/mari/Library/Python/2.7/bin/cutadapt"

system2(cutadapt, args = "--version") # Run shell commands from R

path.cut <- file.path(path, "cutadapt")
if(!dir.exists(path.cut)) dir.create(path.cut)
fnFs.cut <- file.path(path.cut, basename(fnFs))
fnRs.cut <- file.path(path.cut, basename(fnRs))

FWD.RC <- dada2:::rc(FWD)
REV.RC <- dada2:::rc(REV)
# Trim FWD and the reverse-complement of REV off of R1 (forward reads)
R1.flags <- paste("-g", FWD, "-a", REV.RC) 
# Trim REV and the reverse-complement of FWD off of R2 (reverse reads)
R2.flags <- paste("-G", REV, "-A", FWD.RC) 
# Run Cutadapt
for(i in seq_along(fnFs)) {
  system2(cutadapt, args = c(R1.flags, R2.flags, "-n", 2, # -n 2 required to remove FWD and REV from reads
                             "-o", fnFs.cut[i], "-p", fnRs.cut[i], # output files
                             fnFs.filtN[i], fnRs.filtN[i])) # input files
}
rbind(FWD.ForwardReads = sapply(FWD.orients, primerHits, fn = fnFs.cut[[1]]), 
    FWD.ReverseReads = sapply(FWD.orients, primerHits, fn = fnRs.cut[[1]]), 
    REV.ForwardReads = sapply(REV.orients, primerHits, fn = fnFs.cut[[1]]), 
    REV.ReverseReads = sapply(REV.orients, primerHits, fn = fnRs.cut[[1]]))

```

```{r}
# Forward and reverse fastq filenames have the format:
cutFs <- sort(list.files(path.cut, pattern = "R1_001.fastq", full.names = TRUE))
cutRs <- sort(list.files(path.cut, pattern = "R2_001.fastq", full.names = TRUE))

# Extract sample names, assuming filenames have format:
get.sample.name <- function(fname) strsplit(basename(fname), "_")[[1]][1]
sample.names <- unname(sapply(cutFs, get.sample.name))
head(sample.names)

```


```{r}

plotQualityProfile(cutFs[1:2])
plotQualityProfile(cutRs[1:2])

```
```{r}
filtFs <- file.path(path.cut, "filtered", basename(cutFs))
filtRs <- file.path(path.cut, "filtered", basename(cutRs))
```


```{r filter and trim}
out <- filterAndTrim(cutFs, filtFs, cutRs, filtRs, maxN = 0, maxEE = c(2, 2), 
    truncQ = 2, minLen = 50, rm.phix = TRUE, compress = TRUE, multithread = TRUE)  # on windows, set multithread = FALSE
head(out)
```

```{r}
errF <- learnErrors(filtFs, multithread = TRUE)
```

```{r}
errR <- learnErrors(filtRs, multithread = TRUE)
```

```{r}

plotErrors(errF, nominalQ = TRUE)
```

```{r}
exists <- file.exists(filtFs)
derepFs <- derepFastq(filtFs[exists], verbose=TRUE)
derepRs <- derepFastq(filtRs[exists], verbose=TRUE)
names(derepFs) <- sample.names[exists]
names(derepRs) <- sample.names[exists]


```

```{r}
dadaFs <- dada(derepFs, err = errF, multithread = TRUE)
dadaRs <- dada(derepRs, err = errR, multithread = TRUE)
```

```{r}
mergers <- mergePairs(dadaFs, derepFs, dadaRs, derepRs, verbose=TRUE)
```

```{r}
seqtab <- makeSequenceTable(mergers)
dim(seqtab)
```

```{r}
seqtab.nochim <- removeBimeraDenovo(seqtab, method="consensus", multithread=TRUE, verbose=TRUE)
table(nchar(getSequences(seqtab.nochim)))
```

```{r}
getN <- function(x) sum(getUniques(x))
track <- cbind(out, sapply(dadaFs, getN), sapply(dadaRs, getN), sapply(mergers, 
    getN), rowSums(seqtab.nochim))
# If processing a single sample, remove the sapply calls: e.g. replace
# sapply(dadaFs, getN) with getN(dadaFs)
colnames(track) <- c("input", "filtered", "denoisedF", "denoisedR", "merged", 
    "nonchim")
rownames(track) <- sample.names
head(track)
seq.tab2 <- as.data.frame( (seqtab.nochim))
names <- paste("Seq", seq(1:length(seq.tab2[1,])))
names(seq.tab2)<- names
write.csv(t(seq.tab2), "written2.csv")

head(seq.tab2)

dim(seqtab.nochim)
#taxa<- read.csv("taxon.csv")
uniquesToFasta(getUniques(seqtab.nochim), "uniques.fasta", ids=paste0("Seq", seq(length(getUniques(seqtab.nochim)))))
```

```{r trying to change OTU threshold}
nproc <- 4 # set to number of cpus/processors to use for the clustering

asv_sequences <- colnames(seqtab.nochim)
sample_names <- rownames(seqtab.nochim)
dna <- Biostrings::DNAStringSet(asv_sequences)

## Find clusters of ASVs to form the new OTUs
aln <- DECIPHER::AlignSeqs(dna, processors = nproc)
d <- DECIPHER::DistanceMatrix(aln, processors = nproc)
clusters <- DECIPHER::IdClusters(
  d, 
  method = "complete",
  cutoff = 0.03, # use `cutoff = 0.03` for a 97% OTU 
  processors = nproc)

## Use dplyr to merge the columns of the seqtab matrix for ASVs in the same OTU
# prep by adding sequences to the `clusters` data frame
clusters <- clusters %>%
  add_column(sequence = asv_sequences)
merged_seqtab <- seqtab %>%
  # setup: turn seqtab into a tibble with rows = ASVs and columns = samples
  t %>%
  as_tibble(rownames = "sequence") %>%
  # add the cluster information
  left_join(clusters, by = "sequence") %>%
  # merge ASVs in the same cluster, summing abundances within samples
  group_by(cluster) %>%
  summarize_at(vars(-sequence), sum) %>%
  # Set new taxa names to OTU<cluster #> 
  mutate(cluster = paste0("OTU", cluster)) %>%
  # convert back to a matrix in the original orientation
  column_to_rownames("cluster") %>%
  as("matrix") %>%
  t
```


```{r}
unite.ref <- "/Users/mari/Downloads/sh_general_release_s_04.02.2020/sh_general_release_dynamic_s_04.02.2020.fasta"
taxa <- assignTaxonomy(seqtab.nochim, unite.ref, multithread = TRUE, tryRC = TRUE)
write.csv(taxa, "unite_mari.csv")
```

```{r}
ls

```
